# Supplementary material for: IQCB1 (NPHP5)-Retinopathy: Clinical and Genetic Characterization and Natural History
Source: Am J Ophthalmol. 2024 Aug;264:205–15. doi: 10.1016/j.ajo.2024.03.009 (PMC11752837; doi:10.1016/j.ajo.2024.03.009)
Supplement: Supplementary file 2 [file mmc2.xlsx]

## Sheet: Supplementary Table 1
Supplementary Table 1. In silico molecular genetic assessment of 17 detected variants in the IQCB1 gene
Variant No	Nucleotide change (NM_001319107.2)	Position	Coding impact	Amino acid change	Location	dbSNP ID	ClinVar ID	Segregation	ACMG Classification								GnomAD allele frequency																			General predisction
									Verdict	Idntified classification rules							Allele frequency (exome)								Allele frequency (genome)								Coverage in gnomAD Exomes samples			MutationTaster			FATHMM			FATHMM MKL			FATHMM XF			CADD	REVEL
										Factor 1	Factor 2	Factor 3	Factor 4	Factor 5	Factor 6	Factor 7	East Asian	South Asian	African	European (Non-Finnish)	Latino	Total	POPMAX Alt Allele Freq (AF)	POPMAX	East Asian	South Asian	Latino	African	European (Non-Finnish)	Total	POPMAX Alt Allele Freq (AF)	POPMAX	Mean coverage	Median coverage	% of samples over 20x coverage	Prediction	Accuruacy	Converted rankscore	Prediction	Score	Converted rankscore	Prediction	Score	Converted rankscore	Prediction	Score	Converted rankscore	Score	Prediction Cut off = 0.5
1	c.1036G>T	121790166	stop_gained	p.Glu346Ter	exon 11 of 15 position 50 of 143 (coding, NMD)	rs387907009	30779	Unavailable	Pathogenic	PVS1	PM2	PP5					0	0	0	1.75886e-05	0	1.19324e-05	1.75886e-05	European	NA	NA	NA	NA	NA	NA	NA	NA	31.8	33	0.9656	Damaging	1	0.81001	NA	NA	NA	Damaging	0.89999	0.50841	Neutral	0.098156	0.19785	6.87129	NA
2	c.1278+1G>A	121788283	splice_donor_variant		intron 12 of 14 position 1 of 6409 (splicing-ACMG, splicing, intronic)	rs1553711564	438039	Unavailable	Pathogenic	PVS1	PM2	PP5					NA	NA	NA	NA	NA	NA	NA	NA	NA	NA	NA	NA	NA	NA	NA	NA	NA	NA	NA	NA	NA	NA	NA	NA	NA	NA	NA	NA	NA	NA	NA	4.58207	NA
3	c.1363C>T	121781790	stop_gained	p.Arg455Ter	exon 13 of 15 position 85 of 132 (coding, NMD)	rs866982675	504877	Unavailable	Pathogenic	PVS1	PM2	PP5					NA	NA	NA	NA	NA	NA	NA	NA	NA	NA	NA	NA	NA	NA	NA	NA	NA	NA	NA	Damaging	1	0.81001	NA	NA	NA	Damaging	0.67597	0.33491	Neutral	0.081667	0.16527	7.15346	NA
4	c.1381C>T	121781772	stop_gained	p.Arg461Ter	exon 13 of 15 position 103 of 132 (coding, NMD)	rs121918244	1830	Completed	Pathogenic	PVS1	PM2	PM3	PP5				0	0	0	1.75957e-05	0	6.76289e-05	1.75957e-05	European	0	0	0.000262192	4.83489e-05	1.47054e-05	0.000118438	0.000262192	Latino	30.3	31	0.9412	Damaging	1	0.81001	NA	NA	NA	Damaging	0.81962	0.41266	Neutral	0.14133	0.26348	7.95959	NA
5	c.1504C>T	121772620	stop_gained	p.Arg502Ter	exon 14 of 15 position 94 of 157 (coding, NMD)	rs1280238814	569196	Unavailable	Pathogenic	PVS1	PM2	PP5					0	6.53253e-05	0	0	0	7.95526e-06	6.53253e-05	South Asian	NA	NA	NA	NA	NA	NA	NA	NA	31.7	32	0.9763	Damaging	1	0.81001	NA	NA	NA	N	0.23947	0.22239	Neutral	0.134181	0.2541	6.69491	NA
6	c.1518_1519del	121772606	frameshift_variant	p.His506GlnfsTer13	exon 14 of 15 position 108-109 of 157 (coding, NMD)	rs398123538	93469	Completed	Pathogenic	PVS1	PM2	PM3	PP5				NA	NA	NA	NA	NA	NA	NA	NA	NA	NA	NA	NA	NA	NA	NA	NA	NA	NA	NA	NA	NA	NA	NA	NA	NA	NA	NA	NA	NA	NA	NA	4.8714	NA
7	c.214C>T	121828519	stop_gained	p.Arg72Ter	exon 4 of 15 position 114 of 163 (coding, NMD)	rs201405662	285623	Completed	Pathogenic	PVS1	PM2	PM3	PP5				0	0	0	6.16067e-05	0	3.58143e-05	6.16067e-05	European	0	0.000206954	0	4.83232e-05	0.000117682	7.23418e-05	0.000206954	South Asian	31.3	32	0.9671	Damaging	1	0.81001	NA	NA	NA	Damaging	0.74646	0.36521	Neutral	0.111943	0.22145	6.63892	NA
8	c.224_225del	121828509	frameshift_variant	p.Gly76LeufsTer30	exon 4 of 15 position 125-126 of 163 (coding, NMD)	NA	NA	Unavailable	Pathogenic	PVS1	PM2						NA	NA	NA	NA	NA	NA	NA	NA	NA	NA	NA	NA	NA	NA	NA	NA	NA	NA	NA	NA	NA	NA	NA	NA	NA	NA	NA	NA	NA	NA	NA	NA	NA
9	c.260T>G	121828473	stop_gained	p.Leu87Ter	exon 4 of 15 position 160 of 163 (splicing, coding, NMD)	rs1553722736	438040	Unavailable	Pathogenic	PVS1	PM2	PP5					NA	NA	NA	NA	NA	NA	NA	NA	NA	NA	NA	NA	NA	NA	NA	NA	NA	NA	NA	Damaging	1	0.81001	NA	NA	NA	Damaging	0.98606	0.84623	Neutral	0.049908	0.0867	6.88252	NA
10	c.424_425del	121808979	frameshift_variant	p.Phe142ProfsTer5	exon 6 of 15 position 31-32 of 94 (coding, NMD)	rs750962965	1831	Completed	Pathogenic	PVS1	PM2	PM3	PP5				NA	NA	NA	NA	NA	NA	NA	NA	NA	NA	NA	NA	NA	NA	NA	NA	NA	NA	NA	NA	NA	NA	NA	NA	NA	NA	NA	NA	NA	NA	NA	4.18593	NA
11	c.488-1G>A	121807444	splice_acceptor_variant		intron 6 of 14 position 1472 of 1472 (splicing-ACMG, splicing, intronic)	rs779696701	812120	Unavailable	Pathogenic	PVS1	PM2	PP5					NA	NA	NA	NA	NA	NA	NA	NA	NA	NA	NA	NA	NA	NA	NA	NA	NA	NA	NA	NA	NA	NA	NA	NA	NA	NA	NA	NA	NA	NA	NA	4.86625	NA
12	c.700_701del	121799262	frameshift_variant	p.Leu234ThrfsTer5	exon 8 of 15 position 113-114 of 179 (coding, NMD)	NA	NA	Unavailable	Pathogenic	PVS1	PM2						NA	NA	NA	NA	NA	NA	NA	NA	NA	NA	NA	NA	NA	NA	NA	NA	NA	NA	NA	NA	NA	NA	NA	NA	NA	NA	NA	NA	NA	NA	NA	NA	NA
13	c.745A>T	121799217	stop_gained	p.Arg249Ter	exon 8 of 15 position 158 of 179 (coding, NMD)	NA	NA	Completed	Pathogenic	PVS1	PM2	PM3					NA	NA	NA	NA	NA	NA	NA	NA	NA	NA	NA	NA	NA	NA	NA	NA	NA	NA	NA	Damaging	1	0.81001	NA	NA	NA	Damaging	0.85528	0.4467	Neutral	0.08889	0.1802	7.24285	NA
14	c.814C>T	121797180	stop_gained	p.Gln272Ter	exon 9 of 15 position 48 of 110 (coding, NMD)	rs760296374	NA	Unavailable	Pathogenic	PVS1	PM2	PP5					5.43715e-05	0	0	0	0	3.98007e-06	5.43715e-05	East Asian	NA	NA	NA	NA	NA	NA	NA	NA	30	31	0.9295	Damaging	1	0.81001	NA	NA	NA	Damaging	0.74012	0.36202	Neutral	0.098968	0.19931	5.933	NA
15	c.825_828del	121797169	frameshift_variant	p.Arg275SerfsTer6	exon 9 of 15 position 59-62 of 110 (coding, NMD)	rs1474058708	1833	Completed	Pathogenic	PVS1	PM2	PM3					NA	NA	NA	NA	NA	NA	NA	NA	NA	NA	NA	NA	NA	NA	NA	NA	NA	NA	NA	NA	NA	NA	NA	NA	NA	NA	NA	NA	NA	NA	NA	3.6276	NA
16	c.897_900dup	121795545	frameshift_variant	p.Ile301LeufsTer42	exon 10 of 15 before position 25 of 110 (coding, NMD)	rs745340459	403963	Completed	Pathogenic	PVS1	PM2	PM3	PP5				NA	NA	NA	NA	NA	NA	NA	NA	NA	NA	NA	NA	NA	NA	NA	NA	NA	NA	NA	NA	NA	NA	NA	NA	NA	NA	NA	NA	NA	NA	NA	NA	NA
17	Del exon9	NA	NA	NA	NA	NA	NA	Completed	Pathogenic	PVS1	PM2	PM3					NA	NA	NA	NA	NA	NA	NA	NA	NA	NA	NA	NA	NA	NA	NA	NA	NA	NA	NA	NA	NA	NA	NA	NA	NA	NA	NA	NA	NA	NA	NA	NA	NA
Sequence variant nomenclature was obtained according to the guidelines of the Human Genome Variation Society (HGVS) by using Mutalyzer (https://mutalyzer.nl/). All detected variants were analysed using two general prediction programs and three functional prediction programs; Mutation Taster (http://www.mutationtaster.org/), FATHMM (http://fathmm.biocompute.org.uk/9), SIFT (https://www.sift.co.uk/…
Genome reference; Hg38 Transcript; NM_001319107.2, ENST00000310864.11
Whole genome sequencing was applied in 6 families (35.2%; P1, P2, P4, P6, P13A/B. P17) and whole exome sequencing was used in 4 families (23.5%; P2, P5, P11, P16A/B), with virtual panel filtering for retina-associated genes. Targeted exome next generation sequencing capture panels were employed in 6 families (P3, P7, P9, P12, P14, P15). These comprehensive genetic analyses were performed in combi…
[truncated: 21 more columns]
